# Supplementary material for: Polymorphisms in genes of interleukin 12 and its receptors and their association with protection against severe malarial anaemia in children in western Kenya
Source: Malar J. 2010 Mar 29;9:87. doi: 10.1186/1475-2875-9-87 (PMC2858737; doi:10.1186/1475-2875-9-87)
Supplement: Additional file 1 — Summary of p-value of associations between genotypes tested and malaria-associated morbidity. [file 1475-2875-9-87-S1.XLS]

## Sheet: Additional file 1
Additional file 1. Summary of p-value of associations between genotypes tested and malaria-associated morbidity
SNP ID	Gene(s)	Alleles	Role	Amino acid change	Severe anaemia				High density parasitaemia				Severe anaemia with any parasitaemia				Severe malarial anaemia
					(AA+Aa) vs aa	aa vs Aa vs AA	Aa va (AA+aa)		(AA+Aa) vs aa	aa vs Aa vs AA	Aa va (AA+aa)		(AA+Aa) vs aa	aa vs Aa vs AA	Aa va (AA+aa)		(AA+Aa) vs aa	aa vs Aa vs AA	Aa va (AA+aa)
rs2243113	IL12A	A/G	Promoter	-	0.160023	0.427155	0.66625		0.492724	0.115005	0.15972		0.153038	0.152055	0.272592		0.946618	0.674056	0.681582
rs582054	IL12A	A/T	Intron	-	0.887425	0.6239	0.499272		0.615196	0.920772	0.753642		0.755245	0.361992	0.405979		0.486779	0.495382	0.78519
rs583911	IL12A	A/G	Intron	-	0.473033	0.943952	0.587556		0.700784	0.633461	0.426355		0.551551	0.951489	0.839689		0.186553	0.859223	0.325429
rs2243128	IL12A	A/G	Intron	-	0.350441	0.471296	0.724041		0.0473127	0.132326	0.661349		0.489961	0.736051	0.992512		0.676887	0.16944	0.173837
rs2243138	IL12A	A/T	Downstream	-	0.00362353	0.0980721	0.125099		0.871961	0.546573	0.267518		0.00356498	0.0622659	0.208818		0.0151855	0.0354078	0.616918
rs2243140	IL12A	C/T	Downstream	-	0.163558	0.145313	0.289056		0.696483	0.339353	0.212854		-	0.0600346	0.23463		-	0.00592804	0.0212851
rs2243143	IL12A	A/G	Downstream	-	0.384534	0.177274	0.642237		0.823881	0.92511	0.81937		0.237515	0.0983629	0.790328		0.495819	0.566792	0.843285
IL12B-012542	IL12B	A/C	3' UTR		0.865445	0.289745	0.265499		0.954776	0.352642	0.216325		0.853657	0.55157	0.604618		0.466009	0.760361	0.623085
rs2195940	IL12B	C/T	Intron	-	0.0825269	0.974752	0.199804		0.84456	0.243382	0.213977		0.179263	0.791547	0.180694		0.0361987	0.822032	0.153291
rs3213103	IL12B	C/T	Intron	-	-	0.253976	0.253976		-	0.341744	0.341744		-	0.191323	0.191323		-	0.421423	0.421423
rs3213099	IL12B	C/G	Intron boundary	-	0.612517	0.757758	0.864899		0.195257	0.359857	0.231422		0.479028	0.638825	0.739428		-	0.991832	0.854842
rs919766	IL12B	A/C	Intron boundary	-	0.758576	0.50981	0.336728		0.918343	0.0665358	0.0335156		0.808639	0.416031	0.264436		0.487613	0.443189	0.180705
rs2853694	IL12B	A/C	Intron	-	0.716925	0.569589	0.3551		0.462157	0.918154	0.56883		0.66809	0.690829	0.39178		0.641007	0.751247	0.427562
rs2569253	IL12B	C/T	Intron	-	0.113163	0.290316	0.835752		0.448364	0.410543	0.0943092		0.296077	0.522317	0.979853		0.536502	0.597849	0.181034
rs2569254	IL12B	C/T	Intron	-	0.274144	0.481149	0.671605		0.139494	0.559343	0.244693		0.274731	0.689505	0.875706		-	0.647278	0.856851
rs3746190	IL12RB1	C/T	3' UTR	-	-	0.956334	0.485256		0.233866	0.767154	0.524566		-	0.568825	0.263206		-	0.351208	0.593003
rs383483	IL12RB1	A/G	Intron boundary	-	0.0368285	0.286775	0.18006		0.0308718	0.660139	0.00297193		0.0225216	0.306728	0.111147		0.0113482	0.0501225	0.428694
rs438421	IL12RB1	A/G	Intron	-	0.690139	0.385448	0.52771		0.0619536	0.591747	0.21058		0.662185	0.481639	0.718881		0.860505	0.517345	0.562021
rs2045386	IL12RB1	A/G	Intron	-	0.66704	0.886321	0.799689		0.812359	0.987405	0.802907		0.466922	0.902662	0.517429		0.430399	0.665092	0.867053
rs447171	IL12RB1	C/T	Intron	-	0.0969641	0.599054	0.370481		0.938428	0.268248	0.181436		0.143649	0.984351	0.16615		0.0790973	0.326675	0.697558
rs11575934	IL12RB1	A/G	Coding exon	214Q/R	0.343394	0.739047	0.800859		0.0386914	0.588714	0.0239477		0.840322	0.93194	0.957752		0.0686348	0.166265	0.503216
rs429774	IL12RB1	C/T	Intron boundary	-	0.0178541	0.475282	0.269721		0.345717	0.166983	0.4278		0.0468292	0.78235	0.198945		5.38734e-05	0.0875821	0.669795
rs897751	IL12RB1	A/G	Intron	-	0.658577	0.752425	0.866379		0.702768	0.85236	0.495356		0.612757	0.845152	0.640354		0.568528	0.368693	0.653578
rs439409	IL12RB1	A/G	Intron	-	0.0776671	0.660237	0.0468899		0.429854	0.973503	0.376801		0.132461	0.822273	0.044922		0.402186	0.85192	0.2016
rs393548	IL12RB1	A/T	Promoter	-	0.790689	0.336809	0.295425		0.493464	0.599476	0.985398		0.597816	0.712704	0.274968		0.920763	0.204039	0.0924531
rs7544381	IL12RB2	C/T	Intron	-	0.444383	0.771715	0.438756		0.4634	0.144331	0.450693		0.241004	0.364211	0.59882		0.553348	0.716512	0.194648
rs17129749	IL12RB2	C/T	Intron	-	0.302006	0.40419	0.914651		0.392369	0.025849	0.0582145		0.609406	0.933636	0.657031		0.674047	0.351647	0.536958
rs17129751	IL12RB2	A/G	Intron	-	0.759858	0.766661	0.846917		0.473217	0.512793	0.808558		0.673516	0.929022	0.958215		0.511076	0.867451	0.619172
rs2307147	IL12RB2	C/T	Coding exon	26D/D	0.148312	0.584317	0.0112785		0.998206	0.989738	0.985679		0.226702	0.529178	0.0184795		0.496187	0.306456	0.0173665
rs17129778	IL12RB2	A/T	Intron	-	0.579055	0.323688	0.448306		0.0652475	0.16197	0.925829		0.748337	0.306475	0.324294		0.101617	0.933733	0.726415
rs17129792	IL12RB2	A/G	Coding exon	149R/Q	0.253192	0.978039	0.742941		0.197384	0.992834	0.443431		0.255053	0.334637	0.475526		-	0.128962	0.241868
rs1495963	IL12RB2	A/G	Coding exon	238S/S	0.65468	0.841298	0.749081		0.331756	0.269637	0.739901		0.841694	0.727993	0.837166		0.556841	0.590994	0.964342
rs2307149	IL12RB2	A/T	Intron boundary	-	0.29976	0.315074	0.197967		0.4888	0.102638	0.147117		0.261233	0.272839	0.159863		-	0.703175	0.525574
rs17838054	IL12RB2	A/G	Intron	-	-	0.847918	0.847918		-	0.077992	0.077992		-	0.466425	0.466425		-	0.902961	0.902961
rs2307145	IL12RB2	C/G	Coding exon	426Q/H	0.385408	0.79963	0.843777		0.0350819	0.0916875	0.700109		0.638492	0.608902	0.776349		-	0.780581	0.28083
rs6685568	IL12RB2	A/G	Intron	-	0.525978	0.392965	0.837931		0.055567	0.16585	0.228295		0.228297	0.183793	0.950895		0.430931	0.140094	0.403422
rs2270614	IL12RB2	C/T	Intron	-	0.63343	0.160268	0.162623		0.58327	0.349723	0.496383		0.417794	0.116456	0.187468		0.472713	0.498837	0.815555
rs2229546	IL12RB2	A/C	Coding exon	779P/P	0.961949	0.237482	0.101656		0.997325	0.746699	0.629933		0.382682	0.0752558	0.213666		0.571584	0.785114	0.211792
